# Supplementary material for: Novel DNA Repair Inhibitors Targeting XPG to Enhance Cisplatin Therapy in Non-Small Cell Lung Cancer: Insights from In Silico and Cell-Based Studies
Source: Cancers (Basel). 2024 Sep 16;16(18):3174. doi: 10.3390/cancers16183174 (PMC11430689; doi:10.3390/cancers16183174)
Supplement: Supplementary file 1 [file cancers-16-03174-s001.zip]

Archive with 1 entries (1 files):
- cancers-3161206-supplementary.pdf
